# Supplementary material for: Transitioning Adolescents and Young Adults with Type 1 Diabetes Mellitus in Italy: A Scoping Review
Source: Children (Basel). 2026 Feb 10;13(2):248. doi: 10.3390/children13020248 (PMC12939776; doi:10.3390/children13020248)
Supplement: Supplementary file 1 [file children-13-00248-s001.zip]

Archive with 1 entries (1 files):
- children-4117392-supplementary.pdf
